# Supplementary material for: Sulforaphane Protects against Unilateral Ureteral Obstruction-Induced Renal Damage in Rats by Alleviating Mitochondrial and Lipid Metabolism Impairment
Source: Antioxidants (Basel). 2022 Sep 20;11(10):1854. doi: 10.3390/antiox11101854 (PMC9598813; doi:10.3390/antiox11101854)
Supplement: Supplementary file 1 [file antioxidants-11-01854-s001.zip]

Archive with 2 entries (2 files):
- Table S1 ANTIBODIES.pdf
- File S1. ANA KARINA ARANDA RIVERA.pptx
